# Supplementary material for: A systematic review of omics discovery studies to identify pertinent metabolic pathways for locally advanced rectal cancer in response to neoadjuvant chemoradiotherapy
Source: Metabolomics. 2025 Aug 21;21(5):124. doi: 10.1007/s11306-025-02319-y (PMC12370562; doi:10.1007/s11306-025-02319-y)
Supplement: Supplementary file 1 — Supplementary Material 1 [file 11306_2025_2319_MOESM1_ESM.xlsx]

## Sheet: Metabolites 
HMDB ID	Metabolite Name
HMDB0000479	3-Methylhistidine
HMDB0000017	4-Pyridoxic acid
HMDB0000201	Acetylcarnitine
HMDB0000019	Alpha-ketoisovaleric acid
HMDB0000043	Betaine
HMDB0000054	Bilirubin
HMDB0001008	Biliverdin
HMDB0000619	Cholic acid
HMDB0000089	Cytidine
HMDB0000630	Cytosine
HMDB0000092	Dimethylglycine
HMDB0000126	Glycerol 3-phosphate
HMDB0000138	Glycocholic acid
HMDB0000714	Hippuric acid
HMDB0000157	Hypoxanthine
HMDB0000738	Indole
HMDB0000682	Indoxyl sulfate
HMDB0000195	Inosine
HMDB0000161	L-Alanine
HMDB0000062	L-Carnitine
HMDB0000641	L-Glutamine
HMDB0000177	L-Histidine
HMDB0000691	Malonic acid
HMDB0002368	Nervonic acid
HMDB0001167	Pyruvaldehyde
HMDB0001895	Salicylic acid
HMDB0000271	Sarcosine
HMDB0000848	Stearoylcarnitine
HMDB0000300	Uracil

## Sheet: Genes
Symbol	Gene Name
ADAMDEC1	ADAM like decysin 1
AGR3	anterior gradient 3, protein disulphide isomerase family member
AKAP7	A-kinase anchoring protein 7
ATP2A3	ATPase sarcoplasmic/endoplasmic reticulum Ca2+ transporting 3
C1orf115	chromosome 1 open reading frame 115
CAMK2N1	calcium/calmodulin dependent protein kinase II inhibitor 1
CAPN5	calpain 5
CCL28	C-C motif chemokine ligand 28
CLIC5	chloride intracellular channel 5
CMAHP	cytidine monophospho-N-acetylneuraminic acid hydroxylase, pseudogene
CPE	carboxypeptidase E
CREB3L1	cAMP responsive element binding protein 3 like 1
FRMD3	FERM domain containing 3
GALNT12	polypeptide N-acetylgalactosaminyltransferase 12
GOLM1	golgi membrane protein 1
ISX	intestine specific homeobox
ITM2C	integral membrane protein 2C
NEDD4L	NEDD4 like E3 ubiquitin protein ligase
NEDD4L	NEDD4 like E3 ubiquitin protein ligase
NXPE1	neurexophilin and PC-esterase domain family member 1
PARM1	prostate androgen-regulated mucin-like protein 1
PDCD4	programmed cell death 4
PXDN	peroxidasin
RAB27A	RAB27A, member RAS oncogene family
RNF186	ring finger protein 186
S100A2	S100 calcium binding protein A2
SLC6A8	solute carrier family 6 member 8
SORL1	sortilin related receptor 1
SPON1	spondin 1
TNFRSF11A	TNF receptor superfamily member 11a
TXNIP	thioredoxin interacting protein

## Sheet: Proteins
Uniprot ID	Gene ID	Gene Name
P04217	A1BG	alpha-1-B glycoprotein
P04217-2	A1BG	alpha-1-B glycoprotein
P01023	A2M	alpha-2-macroglobulin
D3YTG3	ABI3BP	ABI family member 3 binding protein
P60709	ACTB	actin beta
P60709	ACTB	actin beta
P68032	ACTC1	actin alpha cardiac muscle 1
P63267	ACTG2	actin gamma 2, smooth muscle
P63267	ACTG2	actin gamma 2, smooth muscle
H9KV75	ACTN1	actinin alpha 1
A0A087X0I3	ADA2	adenosine deaminase 2
Q76LX8	ADAMTS13	ADAM metallopeptidase with thrombospondin type 1 motif 13
Q6UY14	ADAMTSL4	ADAMTS like 4
Q8IZF2	ADGRF5	adhesion G protein-coupled receptor F5
Q86SQ4	ADGRG6	adhesion G protein-coupled receptor G6
Q15848	ADIPOQ	adiponectin, C1Q and collagen domain containing
P43652	AFM	afamin
P01019	AGT	angiotensinogen
C9JV77	AHSG	alpha 2-HS glycoprotein
P02768	ALB	albumin
P02768	ALB	albumin
P02768	ALB	albumin
F5GXJ9	ALCAM	activated leukocyte cell adhesion molecule
P00352	ALDH1A1	aldehyde dehydrogenase 1 family member A1
P51648	ALDH3A2	aldehyde dehydrogenase 3 family member A2
H3BQN4	ALDOA	aldolase, fructose-bisphosphate A
A0A3B3IS80	ALDOB	aldolase, fructose-bisphosphate B
P02760	AMBP	alpha-1-microglobulin/bikunin precursor
P04746	AMY2A	amylase alpha 2A
P04746	AMY2A	amylase alpha 2A
P03950	ANG	angiogenin
Q9Y5C1	ANGPTL3	angiopoietin like 3
P15144	ANPEP	alanyl aminopeptidase, membrane
A0A0C4DG84	ANTXR2	ANTXR cell adhesion molecule 2
A6NMY6	ANXA2P2	annexin A2 pseudogene 2
Q16853	AOC3	amine oxidase copper containing 3
P02743	APCS	amyloid P component, serum
P02743	APCS	amyloid P component, serum
P02743	APCS	amyloid P component, serum
Q9HDC9	APMAP	adipocyte plasma membrane associated protein
P02647	APOA1	apolipoprotein A1
P02647	APOA1	apolipoprotein A1
P02647	APOA1	apolipoprotein A1
P02652	APOA2	apolipoprotein A2
P06727	APOA4	apolipoprotein A4
P06727	APOA4	apolipoprotein A4
P06727	APOA4	apolipoprotein A4
P04114	APOB	apolipoprotein B
P04114	APOB	apolipoprotein B
P04114	APOB	apolipoprotein B
P04114	APOB	apolipoprotein B
P02654	APOC1	apolipoprotein C1
K7ERI9	APOC1	apolipoprotein C1
P02654	APOC1	apolipoprotein C1
B0YIW2	APOC3	apolipoprotein C3
P02656	APOC3	apolipoprotein C3
P55056	APOC4	apolipoprotein C4
K7ER74	APOC4-APOC2	APOC4-APOC2 readthrough (NMD candidate)
C9JF17	APOD	apolipoprotein D
P02649	APOE	apolipoprotein E
P02649	APOE	apolipoprotein E
Q13790	APOF	apolipoprotein F
Q13790	APOF	apolipoprotein F
P02749	APOH	apolipoprotein H
P02749	APOH	apolipoprotein H
P02749	APOH	apolipoprotein H
P02749	APOH	apolipoprotein H
P02749	APOH	apolipoprotein H
O14791	APOL1	apolipoprotein L1
O95445-2	APOM	apolipoprotein M
A0A0A0MRG2	APP	amyloid beta precursor protein
C9J1Z8	ARF5	ADP ribosylation factor 5
Q13510	ASAH1	N-acylsphingosine amidohydrolase 1
P07307	ASGR2	asialoglycoprotein receptor 2
P00966	ASS1	argininosuccinate synthase 1
F8W079	ATP5F1B	ATP synthase F1 subunit beta
O75882	ATRN	attractin
O75882	ATRN	attractin
P25311	AZGP1	alpha-2-glycoprotein 1, zinc-binding
P25311	AZGP1	alpha-2-glycoprotein 1, zinc-binding
P25311	AZGP1	alpha-2-glycoprotein 1, zinc-binding
F5H6I0	B2M	beta-2-microglobulin
Q9NY97	B3GNT2	UDP-GlcNAc:betaGal beta-1,3-N-acetylglucosaminyltransferase 2
O43505	B4GAT1	beta-1,4-glucuronyltransferase 1
P06276	BCHE	butyrylcholinesterase
P06276	BCHE	butyrylcholinesterase
M0R192	BLVRB	biliverdin reductase B
Q8TDL5	BPIFB1	BPI fold containing family B member 1
P43251	BTD	biotinidase
Q68DL7	C18orf63	chromosome 18 open reading frame 63
P02745	C1QA	complement C1q A chain
P02745	C1QA	complement C1q A chain
P02745	C1QA	complement C1q A chain
P02745	C1QA	complement C1q A chain
A0A0A0MSV6	C1QB	complement C1q B chain
P02747	C1QC	complement C1q C chain
E9PGA6	C1QTNF3-AMACR	C1QTNF3-AMACR readthrough (NMD candidate)
A0A3B3ISR2	C1R	complement C1r
Q9NZP8	C1RL	complement C1r subcomponent like
Q9NZP8	C1RL	complement C1r subcomponent like
C9IZP8	C1S	complement C1s
A0A0G2JL69	C2	complement C2
P01024	C3	complement C3
M0R1Q1	C3	complement C3
P0C0L4	C4A	complement C4A (Chido/Rodgers blood group)
P0C0L4	C4A	complement C4A (Chido/Rodgers blood group)
P0C0L4	C4A	complement C4A (Chido/Rodgers blood group)
A0A0G2JL54	C4B_2	complement component 4B (Chido/Rodgers blood group), copy 2
P04003	C4BPA	complement component 4 binding protein alpha
P20851	C4BPB	complement component 4 binding protein beta
P01031	C5	complement C5
P01031	C5	complement C5
P13671	C6	complement C6
Q7Z4R8	C6orf120	chromosome 6 open reading frame 120
P10643	C7	complement C7
P07357	C8A	complement C8 alpha chain
P07358	C8B	complement C8 beta chain
P07360	C8G	complement C8 gamma chain
P07360	C8G	complement C8 gamma chain
P02748	C9	complement C9
P00915	CA1	carbonic anhydrase 1
P00915	CA1	carbonic anhydrase 1
P00915	CA1	carbonic anhydrase 1
P54289	CACNA2D1	calcium voltage-gated channel auxiliary subunit alpha2delta 1
A0A087X0T8	CADM1	cell adhesion molecule 1
K7EJB9	CALR	calreticulin
P31944	CASP14	caspase 14
P04040	CAT	catalase
Q9BQI4	CCDC3	coiled-coil domain containing 3
A0A087X089	CCL14	C-C motif chemokine ligand 14
P55774	CCL18	C-C motif chemokine ligand 18
Q6YHK3	CD109	CD109 molecule
P08571	CD14	CD14 molecule
C9JHR8	CD163	CD163 molecule
H0Y5E4	CD44	CD44 molecule (IN blood group)
O43866	CD5L	CD5 molecule like
O43866	CD5L	CD5 molecule like
A0A096LP69	CD99	CD99 molecule (Xg blood group)
P55290	CDH13	cadherin 13
I3L1J2	CDH5	cadherin 5
Q9BYE9	CDHR2	cadherin related family member 2
P11597	CETP	cholesteryl ester transfer protein
K7ERG9	CFD	complement factor D
Q5TFM2	CFH	complement factor H
P08603	CFH	complement factor H
Q03591	CFHR1	complement factor H related 1
A0A3B3IQ51	CFHR2	complement factor H related 2
P36980	CFHR2	complement factor H related 2
Q92496	CFHR4	complement factor H related 4
Q9BXR6	CFHR5	complement factor H related 5
E7ETH0	CFI	complement factor I
P27918	CFP	complement factor properdin
P10645	CHGA	chromogranin A
P10645	CHGA	chromogranin A
O00533	CHL1	cell adhesion molecule L1 like
P06732	CKM	creatine kinase, M-type
P05452	CLEC3B	C-type lectin domain family 3 member B
P05452	CLEC3B	C-type lectin domain family 3 member B
P10909	CLU	clusterin
Q96KN2	CNDP1	carnosine dipeptidase 1
Q12860	CNTN1	contactin 1
P39060	COL18A1	collagen type XVIII alpha 1 chain
P02452	COL1A1	collagen type I alpha 1 chain
P02452	COL1A1	collagen type I alpha 1 chain
P02452	COL1A1	collagen type I alpha 1 chain
P08123	COL1A2	collagen type I alpha 2 chain
P08123	COL1A2	collagen type I alpha 2 chain
A0A087X0S5	COL6A1	collagen type VI alpha 1 chain
E7ENL6	COL6A3	collagen type VI alpha 3 chain
Q9Y6Z7	COLEC10	collectin subfamily member 10
Q9BWP8	COLEC11	collectin subfamily member 11
G3XAP6	COMP	cartilage oligomeric matrix protein
P00450	CP	ceruloplasmin
D6RE86	CP	ceruloplasmin
A0A087WSY5	CPB2	carboxypeptidase B2
Q96IY4	CPB2	carboxypeptidase B2
Q96IY4	CPB2	carboxypeptidase B2
P15169	CPN1	carboxypeptidase N subunit 1
P22792	CPN2	carboxypeptidase N subunit 2
P20023	CR2	complement C3d receptor 2
J3KPA1	CRISP3	cysteine rich secretory protein 3
P02741	CRP	C-reactive protein
P02741	CRP	C-reactive protein
P02741	CRP	C-reactive protein
P02741	CRP	C-reactive protein
A0A0C4DFP6	CRTAC1	cartilage acidic protein 1
E9PEK4	CSF1R	colony stimulating factor 1 receptor
P01034	CST3	cystatin C
Q15828	CST6	cystatin E/M
C9J0E4	CSTA	cystatin A
P10619	CTSA	cathepsin A
P25774	CTSS	cathepsin S
P09172	DBH	dopamine beta-hydroxylase
A0A590UIX5	DMBT1	deleted in malignant brain tumors 1
Q9H4A9	DPEP2	dipeptidase 2
A0A3B3ISU0	DSC2	desmocollin 2
Q02413	DSG1	desmoglein 1
Q14126	DSG2	desmoglein 2
P15924	DSP	desmoplakin
P42126	ECI1	enoyl-CoA delta isomerase 1
Q16610	ECM1	extracellular matrix protein 1
A0A087WV01	EEF1A1	eukaryotic translation elongation factor 1 alpha 1
Q12805	EFEMP1	EGF containing fibulin extracellular matrix protein 1
E7EQG2	EIF4A2	eukaryotic translation initiation factor 4A2
P17813	ENG	endoglin
P06733	ENO1	enolase 1
P06733	ENO1	enolase 1
E7EUF1	ENPP2	ectonucleotide pyrophosphatase/phosphodiesterase 2
O75460	ERN1	endoplasmic reticulum to nucleus signaling 1
P38117	ETFB	electron transfer flavoprotein subunit beta
P00742	F10	coagulation factor X
P03951	F11	coagulation factor XI
P03951	F11	coagulation factor XI
P00748	F12	coagulation factor XII
P00488	F13A1	coagulation factor XIII A chain
P05160	F13B	coagulation factor XIII B chain
P05160	F13B	coagulation factor XIII B chain
P00734	F2	coagulation factor II, thrombin
A0A0A0MRJ7	F5	coagulation factor V
F5H8B0	F7	coagulation factor VII
P00740	F9	coagulation factor IX
P16930	FAH	fumarylacetoacetate hydrolase
P23142	FBLN1	fibulin 1
B1AHL2	FBLN1	fibulin 1
H0YND0	FBN1	fibrillin 1
Q9Y6R7	FCGBP	Fc gamma binding protein
Q9Y6R7	FCGBP	Fc gamma binding protein
H0Y755	FCGR3A	Fc gamma receptor IIIa
Q15485	FCN2	ficolin 2
O75636	FCN3	ficolin 3
O75636	FCN3	ficolin 3
Q96RD9	FCRL5	Fc receptor like 5
Q9UGM5	FETUB	fetuin B
P02671	FGA	fibrinogen alpha chain
P02675	FGB	fibrinogen beta chain
P02675	FGB	fibrinogen beta chain
Q9BYJ0	FGFBP2	fibroblast growth factor binding protein 2
C9JC84	FGG	fibrinogen gamma chain
Q08830	FGL1	fibrinogen like 1
P20930	FLG	filaggrin
Q5D862	FLG2	filaggrin 2
P21333	FLNA	filamin A
P02751	FN1	fibronectin 1
P02751	FN1	fibronectin 1
P02751	FN1	fibronectin 1
P04066	FUCA1	alpha-L-fucosidase 1
P04066	FUCA1	alpha-L-fucosidase 1
Q9BTY2	FUCA2	alpha-L-fucosidase 2
E7EM57	G6PD	glucose-6-phosphate dehydrogenase
E7EUT5	GAPDH	glyceraldehyde-3-phosphate dehydrogenase
P04406	GAPDH	glyceraldehyde-3-phosphate dehydrogenase
P04406	GAPDH	glyceraldehyde-3-phosphate dehydrogenase
O14556	GAPDHS	glyceraldehyde-3-phosphate dehydrogenase, spermatogenic
D6RF35	GC	GC vitamin D binding protein
P01275	GCG	glucagon
Q92820	GGH	gamma-glutamyl hydrolase
Q5VZR0	GLIPR2	GLI pathogenesis related 2
Q9UJJ9	GNPTG	N-acetylglucosamine-1-phosphate transferase subunit gamma
P40197	GP5	glycoprotein V platelet
P40197	GP5	glycoprotein V platelet
P80108	GPLD1	glycosylphosphatidylinositol specific phospholipase D1
P80108	GPLD1	glycosylphosphatidylinositol specific phospholipase D1
P22352	GPX3	glutathione peroxidase 3
F5H4N6	GRIP1	glutamate receptor interacting protein 1
K7EKL3	GRN	granulin precursor
P06396-2	GSN	gelsolin
P06396	GSN	gelsolin
P06396	GSN	gelsolin
P00390	GSR	glutathione-disulfide reductase
A0A2R8Y430	GSS	glutathione synthetase
Q96A08	H2BC1	H2B clustered histone 1
Q96A08	H2BC1	H2B clustered histone 1
Q96A08	H2BC1	H2B clustered histone 1
Q96A08	H2BC1	H2B clustered histone 1
O95479	H6PD	hexose-6-phosphate dehydrogenase/glucose 1-dehydrogenase
Q14520	HABP2	hyaluronan binding protein 2
Q16836	HADH	hydroxyacyl-CoA dehydrogenase
P68871	HBB	hemoglobin subunit beta
P02042	HBD	hemoglobin subunit delta
P69891	HBG1	hemoglobin subunit gamma 1
Q04756	HGFAC	HGF activator
A0A0G2JI36	HLA-A	major histocompatibility complex, class I, A
A0A0G2JKJ1	HLA-C	major histocompatibility complex, class I, C
P07910	HNRNPC	heterogeneous nuclear ribonucleoprotein C
Q1KMD3	HNRNPUL2	heterogeneous nuclear ribonucleoprotein U like 2
P00738	HP	haptoglobin
P00738	HP	haptoglobin
P00738	HP	haptoglobin
P00738	HP	haptoglobin
P00739	HPR	haptoglobin-related protein
P00739	HPR	haptoglobin-related protein
P00739	HPR	haptoglobin-related protein
Q9Y251	HPSE	heparanase
P02790	HPX	hemopexin
P04196	HRG	histidine rich glycoprotein
P04196	HRG	histidine rich glycoprotein
P04196	HRG	histidine rich glycoprotein
Q86YZ3	HRNR	hornerin
P07900	HSP90AA1	heat shock protein 90 alpha family class A member 1
P08238	HSP90AB1	heat shock protein 90 alpha family class B member 1
P14625	HSP90B1	heat shock protein 90 beta family member 1
A0A0G2JIW1	HSPA1B	heat shock protein family A (Hsp70) member 1B
P11021	HSPA5	heat shock protein family A (Hsp70) member 5
E9PKE3	HSPA8	heat shock protein family A (Hsp70) member 8
P10809	HSPD1	heat shock protein family D (Hsp60) member 1
P98160	HSPG2	heparan sulfate proteoglycan 2
P98160	HSPG2	heparan sulfate proteoglycan 2
P05362	ICAM1	intercellular adhesion molecule 1
J3QQR8	ICAM2	intercellular adhesion molecule 2
K4DIA0	ICOSLG	inducible T cell costimulator ligand
O75874	IDH1	isocitrate dehydrogenase (NADP(+)) 1
P05019	IGF1	insulin like growth factor 1
P01344	IGF2	insulin like growth factor 2
P11717	IGF2R	insulin like growth factor 2 receptor
P35858	IGFALS	insulin like growth factor binding protein acid labile subunit
P18065	IGFBP2	insulin like growth factor binding protein 2
A6XND0	IGFBP3	insulin like growth factor binding protein 3
P22692	IGFBP4	insulin like growth factor binding protein 4
A0A3B3IUE0	IGFBP6	insulin like growth factor binding protein 6
Q16270	IGFBP7	insulin like growth factor binding protein 7
A0A286YEY1	IGHA1	immunoglobulin heavy constant alpha 1
P01877	IGHA2	immunoglobulin heavy constant alpha 2 (A2m marker)
A0A0G2JMB2	IGHA2	immunoglobulin heavy constant alpha 2 (A2m marker)
P01877	IGHA2	immunoglobulin heavy constant alpha 2 (A2m marker)
A0A0A0MS09	IGHD	immunoglobulin heavy constant delta
A0A0A0MS08	IGHG1	immunoglobulin heavy constant gamma 1 (G1m marker)
P01857	IGHG1	immunoglobulin heavy constant gamma 1 (G1m marker)
P01857	IGHG1	immunoglobulin heavy constant gamma 1 (G1m marker)
P01857	IGHG1	immunoglobulin heavy constant gamma 1 (G1m marker)
A0A286YEY4	IGHG2	immunoglobulin heavy constant gamma 2 (G2m marker)
P01859	IGHG2	immunoglobulin heavy constant gamma 2 (G2m marker)
P01859	IGHG2	immunoglobulin heavy constant gamma 2 (G2m marker)
P01859	IGHG2	immunoglobulin heavy constant gamma 2 (G2m marker)
P01859	IGHG2	immunoglobulin heavy constant gamma 2 (G2m marker)
A0A286YES1	IGHG3	immunoglobulin heavy constant gamma 3 (G3m marker)
A0A286YFJ8	IGHG4	immunoglobulin heavy constant gamma 4 (G4m marker)
P01861	IGHG4	immunoglobulin heavy constant gamma 4 (G4m marker)
P01861	IGHG4	immunoglobulin heavy constant gamma 4 (G4m marker)
P01871	IGHM	immunoglobulin heavy constant mu
A0A0C4DH31	IGHV1-18	immunoglobulin heavy variable 1-18
P23083	IGHV1-2	immunoglobulin heavy variable 1-2
A0A0C4DH33	IGHV1-24	immunoglobulin heavy variable 1-24
A0A0C4DH29	IGHV1-3	immunoglobulin heavy variable 1-3
A0A0A0MS14	IGHV1-45	immunoglobulin heavy variable 1-45
P01743	IGHV1-46	immunoglobulin heavy variable 1-46
P01742	IGHV1-69	immunoglobulin heavy variable 1-69
A0A0B4J2H0	IGHV1-69D	immunoglobulin heavy variable 1-69D
A0A075B7D0	IGHV1OR15-1	immunoglobulin heavy variable 1/OR15-1 (non-functional)
A0A087WYE8	IGHV1OR21-1	immunoglobulin heavy variable 1/OR21-1 (non-functional)
P01817	IGHV2-5	immunoglobulin heavy variable 2-5
A0A0C4DH43	IGHV2-70D	immunoglobulin heavy variable 2-70D
A0A0B4J1V0	IGHV3-15	immunoglobulin heavy variable 3-15
A0A0C4DH30	IGHV3-16	immunoglobulin heavy variable 3-16 (non-functional)
A0A0C4DH32	IGHV3-20	immunoglobulin heavy variable 3-20
P01764	IGHV3-23	immunoglobulin heavy variable 3-23
A0A0C4DH35	IGHV3-35	immunoglobulin heavy variable 3-35 (non-functional)
A0A0C4DH36	IGHV3-38	immunoglobulin heavy variable 3-38 (non-functional)
A0A0B4J1X8	IGHV3-43	immunoglobulin heavy variable 3-43
A0A0A0MS15	IGHV3-49	immunoglobulin heavy variable 3-49
A0A075B6Q5	IGHV3-64	immunoglobulin heavy variable 3-64
A0A0J9YX35	IGHV3-64D	immunoglobulin heavy variable 3-64D
P01780	IGHV3-7	immunoglobulin heavy variable 3-7
P80419	IGHV3-7	immunoglobulin heavy variable 3-7
A0A4W8ZXM2	IGHV3-72	immunoglobulin heavy variable 3-72
A0A0B4J1V6	IGHV3-73	immunoglobulin heavy variable 3-73
A0A0B4J1X5	IGHV3-74	immunoglobulin heavy variable 3-74
A0A075B7D8	IGHV3OR15-7	immunoglobulin heavy variable 3/OR15-7 (pseudogene)
A0A075B7B8	IGHV3OR16-12	immunoglobulin heavy variable 3/OR16-12 (non-functional)
A0A0C4DH34	IGHV4-28	immunoglobulin heavy variable 4-28
P06331	IGHV4-34	immunoglobulin heavy variable 4-34
P06331	IGHV4-34	immunoglobulin heavy variable 4-34
P01825	IGHV4-59	immunoglobulin heavy variable 4-59
A0A0C4DH38	IGHV5-51	immunoglobulin heavy variable 5-51
A0A0B4J1U7	IGHV6-1	immunoglobulin heavy variable 6-1
P01834	IGKC	immunoglobulin kappa constant
A0A0A0MT69	IGKJ4	immunoglobulin kappa joining 4
P04430	IGKV1-16	immunoglobulin kappa variable 1-16
P01599	IGKV1-17	immunoglobulin kappa variable 1-17
A0A075B6S9	IGKV1-37	immunoglobulin kappa variable 1-37 (non-functional)
P01597	IGKV1-39	immunoglobulin kappa variable 1-39
P01602	IGKV1-5	immunoglobulin kappa variable 1-5
P01602	IGKV1-5	immunoglobulin kappa variable 1-5
P01602	IGKV1-5	immunoglobulin kappa variable 1-5
A0A0C4DH67	IGKV1-8	immunoglobulin kappa variable 1-8
A0A0B4J2D9	IGKV1D-13	immunoglobulin kappa variable 1D-13
P01601	IGKV1D-16	immunoglobulin kappa variable 1D-16
P01593	IGKV1D-33	immunoglobulin kappa variable 1D-33
A2NJV5	IGKV2-29	immunoglobulin kappa variable 2-29
P06310	IGKV2-30	immunoglobulin kappa variable 2-30
P06310	IGKV2-30	immunoglobulin kappa variable 2-30
A0A087WW87	IGKV2-40	immunoglobulin kappa variable 2-40
A0A075B6R9	IGKV2D-24	immunoglobulin kappa variable 2D-24 (non-functional)
P01624	IGKV3-15	immunoglobulin kappa variable 3-15
P01624	IGKV3-15	immunoglobulin kappa variable 3-15
P01619	IGKV3-20	immunoglobulin kappa variable 3-20
P04206	IGKV3-20	immunoglobulin kappa variable 3-20
P04206	IGKV3-20	immunoglobulin kappa variable 3-20
A0A075B6H7	IGKV3-7	immunoglobulin kappa variable 3-7 (non-functional)
A0A0A0MRZ8	IGKV3D-11	immunoglobulin kappa variable 3D-11
A0A0C4DH25	IGKV3D-20	immunoglobulin kappa variable 3D-20
P06312	IGKV4-1	immunoglobulin kappa variable 4-1
A0A0C4DH24	IGKV6-21	immunoglobulin kappa variable 6-21 (non-functional)
A0A0A0MT36	IGKV6D-21	immunoglobulin kappa variable 6D-21 (non-functional)
P0DOY2	IGLC2	immunoglobulin lambda constant 2
A0A5H1ZRQ7	IGLC7	immunoglobulin lambda constant 7
A0M8Q6	IGLC7	immunoglobulin lambda constant 7
P15814	IGLL1	immunoglobulin lambda like polypeptide 1
A0A0B4J231	IGLL5	immunoglobulin lambda like polypeptide 5
P01703	IGLV1-40	immunoglobulin lambda variable 1-40
P01699	IGLV1-44	immunoglobulin lambda variable 1-44
P01699	IGLV1-44	immunoglobulin lambda variable 1-44
P01700	IGLV1-47	immunoglobulin lambda variable 1-47
P01701	IGLV1-51	immunoglobulin lambda variable 1-51
P01701	IGLV1-51	immunoglobulin lambda variable 1-51
A0A075B6I4	IGLV10-54	immunoglobulin lambda variable 10-54
P01706	IGLV2-11	immunoglobulin lambda variable 2-11
P01704	IGLV2-14	immunoglobulin lambda variable 2-14
A0A075B6J9	IGLV2-18	immunoglobulin lambda variable 2-18
P01705	IGLV2-23	immunoglobulin lambda variable 2-23
P01715	IGLV3-1	immunoglobulin lambda variable 3-1
A0A075B6K4	IGLV3-10	immunoglobulin lambda variable 3-10
A0A075B6K2	IGLV3-12	immunoglobulin lambda variable 3-12
P01714	IGLV3-19	immunoglobulin lambda variable 3-19
P80748	IGLV3-21	immunoglobulin lambda variable 3-21
P01717	IGLV3-25	immunoglobulin lambda variable 3-25
P01718	IGLV3-27	immunoglobulin lambda variable 3-27
A0A075B6K5	IGLV3-9	immunoglobulin lambda variable 3-9
A0A075B6K6	IGLV4-3	immunoglobulin lambda variable 4-3
A0A075B6I1	IGLV4-60	immunoglobulin lambda variable 4-60
A0A075B6H9	IGLV4-69	immunoglobulin lambda variable 4-69
A0A0G2JSC0	IGLV5-45	immunoglobulin lambda variable 5-45
A0A075B6I7	IGLV5-48	immunoglobulin lambda variable 5-48 (non-functional)
A0A0A0MRZ9	IGLV5-52	immunoglobulin lambda variable 5-52
P01721	IGLV6-57	immunoglobulin lambda variable 6-57
A0A075B6I9	IGLV7-46	immunoglobulin lambda variable 7-46
A0A075B6I0	IGLV8-61	immunoglobulin lambda variable 8-61
A0A0B4J1Y8	IGLV9-49	immunoglobulin lambda variable 9-49
Q9NPH3	IL1RAP	interleukin 1 receptor accessory protein
A0A494BZU0	IL6ST	interleukin 6 cytokine family signal transducer
P55103	INHBC	inhibin subunit beta C
H0YL90	ISLR	immunoglobulin superfamily containing leucine rich repeat
P08514	ITGA2B	integrin subunit alpha 2b
P05556	ITGB1	integrin subunit beta 1
P19827	ITIH1	inter-alpha-trypsin inhibitor heavy chain 1
P19823	ITIH2	inter-alpha-trypsin inhibitor heavy chain 2
P19823	ITIH2	inter-alpha-trypsin inhibitor heavy chain 2
Q06033	ITIH3	inter-alpha-trypsin inhibitor heavy chain 3
Q14624	ITIH4	inter-alpha-trypsin inhibitor heavy chain 4
B7ZKJ8	ITIH4	inter-alpha-trypsin inhibitor heavy chain 4
P01591	JCHAIN	joining chain of multimeric IgA and IgM
P01591	JCHAIN	joining chain of multimeric IgA and IgM
A0A1B0GV47	KIF21A	kinesin family member 21A
P10721	KIT	KIT proto-oncogene, receptor tyrosine kinase
M0QYW4	KLK11	kallikrein related peptidase 11
P01042	KNG1	kininogen 1
O00629	KPNA4	karyopherin subunit alpha 4
P04264	KRT1	keratin 1
P04264	KRT1	keratin 1
P04264	KRT1	keratin 1
P13645	KRT10	keratin 10
P02533	KRT14	keratin 14
P02533	KRT14	keratin 14
P02533	KRT14	keratin 14
P08779	KRT16	keratin 16
F8VZY9	KRT18	keratin 18
P35908	KRT2	keratin 2
Q15323	KRT31	keratin 31
P13647	KRT5	keratin 5
P02538	KRT6A	keratin 6A
P04259	KRT6B	keratin 6B
P04259	KRT6B	keratin 6B
F8W1S1	KRT74	keratin 74
P05787	KRT8	keratin 8
P35527	KRT9	keratin 9
P35527	KRT9	keratin 9
P35527	KRT9	keratin 9
E7EPA6	LAMB1	laminin subunit beta 1
P11279	LAMP1	lysosomal associated membrane protein 1
P13473	LAMP2	lysosomal associated membrane protein 2
P18428	LBP	lipopolysaccharide binding protein
P18428	LBP	lipopolysaccharide binding protein
P04180	LCAT	lecithin-cholesterol acyltransferase
P80188	LCN2	lipocalin 2
P13796	LCP1	lymphocyte cytosolic protein 1
P00338	LDHA	lactate dehydrogenase A
A0A5F9ZHM4	LDHB	lactate dehydrogenase B
P17931	LGALS3	galectin 3
Q08380	LGALS3BP	galectin 3 binding protein
Q08380	LGALS3BP	galectin 3 binding protein
Q8IWU2	LMTK2	lemur tyrosine kinase 2
P08519	LPA	lipoprotein(a)
P08519	LPA	lipoprotein(a)
P02750	LRG1	leucine rich alpha-2-glycoprotein 1
P02750	LRG1	leucine rich alpha-2-glycoprotein 1
P02750	LRG1	leucine rich alpha-2-glycoprotein 1
Q07954	LRP1	LDL receptor related protein 1
P09960	LTA4H	leukotriene A4 hydrolase
C9JD84	LTBP1	latent transforming growth factor beta binding protein 1
E7EQB2	LTF	lactotransferrin
P51884	LUM	lumican
Q9Y5Y7	LYVE1	lymphatic vessel endothelial hyaluronan receptor 1
P61626	LYZ	lysozyme
P33908	MAN1A1	mannosidase alpha class 1A member 1
Q16706	MAN2A1	mannosidase alpha class 2A member 1
P21397	MAOA	monoamine oxidase A
P48740	MASP1	MBL associated serine protease 1
P48740-2	MASP1	MBL associated serine protease 1
O00187	MASP2	MBL associated serine protease 2
P11226	MBL2	mannose binding lectin 2
P43121	MCAM	melanoma cell adhesion molecule
Q7Z7M0	MEGF8	multiple EGF like domains 8
P08493	MGP	matrix Gla protein
Q9UNW1	MINPP1	multiple inositol-polyphosphate phosphatase 1
Q9UNW1	MINPP1	multiple inositol-polyphosphate phosphatase 1
Q96EY8	MMAB	metabolism of cobalamin associated B
P08253	MMP2	matrix metallopeptidase 2
P08253	MMP2	matrix metallopeptidase 2
P14780	MMP9	matrix metallopeptidase 9
P14780	MMP9	matrix metallopeptidase 9
P14780	MMP9	matrix metallopeptidase 9
E7EPG1	MMRN1	multimerin 1
Q9H8L6	MMRN2	multimerin 2
J3QSF7	MPO	myeloperoxidase
P22897	MRC1	mannose receptor C-type 1
G3XAK1	MST1	macrophage stimulating 1
H9KV31	NCAM2	neural cell adhesion molecule 2
Q59FP8	NEO1	neogenin 1
P19838	NFKB1	nuclear factor kappa B subunit 1
P14543	NID1	nidogen 1
M0R3C9	NOTCH3	notch receptor 3
P06748	NPM1	nucleophosmin 1
P04150	NR3C1	nuclear receptor subfamily 3 group C member 1
E7EX60	NRP1	neuropilin 1
P80303	NUCB2	nucleobindin 2
Q86UD1	OAF	out at first homolog
Q8WWZ8	OIT3	oncoprotein induced transcript 3
Q99784	OLFM1	olfactomedin 1
P02763	ORM1	orosomucoid 1
P19652	ORM2	orosomucoid 2
Q15113	PCOLCE	procollagen C-endopeptidase enhancer
Q8NBP7	PCSK9	proprotein convertase subtilisin/kexin type 9
Q9UHG3	PCYOX1	prenylcysteine oxidase 1
Q9UHG3	PCYOX1	prenylcysteine oxidase 1
Q9UHG3	PCYOX1	prenylcysteine oxidase 1
A0A024QZ42	PDCD6	programmed cell death 6
P30101	PDIA3	protein disulfide isomerase family A member 3
Q15084	PDIA6	protein disulfide isomerase family A member 6
Q96S96	PEBP4	phosphatidylethanolamine binding protein 4
A0A494C165	PEPD	peptidase D
P02776	PF4	platelet factor 4
K7EJ44	PFN1	profilin 1
P00558	PGK1	phosphoglycerate kinase 1
O75594	PGLYRP1	peptidoglycan recognition protein 1
Q96PD5	PGLYRP2	peptidoglycan recognition protein 2
Q6UXB8	PI16	peptidase inhibitor 16
P01833	PIGR	polymeric immunoglobulin receptor
P01833	PIGR	polymeric immunoglobulin receptor
B4DNK4	PKM	pyruvate kinase M1/2
P00747	PLG	plasminogen
P55058	PLTP	phospholipid transfer protein
Q6UX71	PLXDC2	plexin domain containing 2
P27169	PON1	paraoxonase 1
Q15166	PON3	paraoxonase 3
B1ALD9	POSTN	periostin
D6RAD3	PPA2	inorganic pyrophosphatase 2
P02775	PPBP	pro-platelet basic protein
P02775	PPBP	pro-platelet basic protein
P02775	PPBP	pro-platelet basic protein
P62937	PPIA	peptidylprolyl isomerase A
A0A0A0MSI0	PRDX1	peroxiredoxin 1
P32119	PRDX2	peroxiredoxin 2
P32119	PRDX2	peroxiredoxin 2
P30041	PRDX6	peroxiredoxin 6
Q92954-3	PRG4	proteoglycan 4
E7END6	PROC	protein C, inactivator of coagulation factors Va and VIIIa
A0A0U1RQQ4	PROCR	protein C receptor
A0A0S2Z4L3	PROS1	protein S
P22891	PROZ	protein Z, vitamin K dependent plasma glycoprotein
E7EQ64	PRSS1	serine protease 1
P07477	PRSS1	serine protease 1
P07477	PRSS1	serine protease 1
P07477	PRSS1	serine protease 1
P28066	PSMA5	proteasome 20S subunit alpha 5
P17980	PSMC3	proteasome 26S subunit, ATPase 3
H0Y5A1	PTGDS	prostaglandin D2 synthase
A0A087WYT3	PTGES3	prostaglandin E synthase 3
P23470	PTPRG	protein tyrosine phosphatase receptor type G
A0A0A0MSA9	PVR	PVR cell adhesion molecule
P20742	PZP	PZP alpha-2-macroglobulin like
P20742	PZP	PZP alpha-2-macroglobulin like
O00391	QSOX1	quiescin sulfhydryl oxidase 1
A6NIZ1	RAP1BL	RAP1B like (pseudogene)
C9J8S2	RARRES2	retinoic acid receptor responder 2
P02753	RBP4	retinol binding protein 4
P02753	RBP4	retinol binding protein 4
P05451	REG1A	regenerating family member 1 alpha
J3KQ66	RELN	reelin
P07998	RNASE1	ribonuclease A family member 1, pancreatic
P34096	RNASE4	ribonuclease A family member 4
E9PIM9	RNH1	ribonuclease/angiogenin inhibitor 1
B4DYV8	ROBO4	roundabout guidance receptor 4
P30050	RPL12	ribosomal protein L12
P15880	RPS2	ribosomal protein S2
A2A3R5	RPS6	ribosomal protein S6
Q86UN3	RTN4RL2	reticulon 4 receptor like 2
P80511	S100A12	S100 calcium binding protein A12
Q96FQ6	S100A16	S100 calcium binding protein A16
P31151	S100A7	S100 calcium binding protein A7
P05109	S100A8	S100 calcium binding protein A8
P05109	S100A8	S100 calcium binding protein A8
P05109	S100A8	S100 calcium binding protein A8
P06702	S100A9	S100 calcium binding protein A9
P06702	S100A9	S100 calcium binding protein A9
P06702	S100A9	S100 calcium binding protein A9
P0DJI8	SAA1	serum amyloid A1
P0DJI8	SAA1	serum amyloid A1
P0DJI8	SAA1	serum amyloid A1
P0DJI9	SAA2	serum amyloid A2
P0DJI9	SAA2	serum amyloid A2
P0DJI9	SAA2	serum amyloid A2
P0DJI9	SAA2	serum amyloid A2
A0A096LPE2	SAA2-SAA4	SAA2-SAA4 readthrough
Q6UWP8	SBSN	suprabasin
A0A182DWH7	SELENOP	selenoprotein P
P14151	SELL	selectin L
F6VVT6	SELP	selectin P
P01009	SERPINA1	serpin family A member 1
G3V2B9	SERPINA1	serpin family A member 1
Q9UK55	SERPINA10	serpin family A member 10
G3V2W1	SERPINA10	serpin family A member 10
Q86U17	SERPINA11	serpin family A member 11
P01011	SERPINA3	serpin family A member 3
G3V3A0	SERPINA3	serpin family A member 3
P29622	SERPINA4	serpin family A member 4
P29622	SERPINA4	serpin family A member 4
P29622	SERPINA4	serpin family A member 4
P29622	SERPINA4	serpin family A member 4
P29622	SERPINA4	serpin family A member 4
P29622	SERPINA4	serpin family A member 4
P05154	SERPINA5	serpin family A member 5
P05154	SERPINA5	serpin family A member 5
P05154	SERPINA5	serpin family A member 5
P08185	SERPINA6	serpin family A member 6
P08185	SERPINA6	serpin family A member 6
P08185	SERPINA6	serpin family A member 6
P05543	SERPINA7	serpin family A member 7
P01008	SERPINC1	serpin family C member 1
P05546	SERPIND1	serpin family D member 1
P05546	SERPIND1	serpin family D member 1
P36955	SERPINF1	serpin family F member 1
P36955	SERPINF1	serpin family F member 1
P36955	SERPINF1	serpin family F member 1
P08697	SERPINF2	serpin family F member 2
E9PGN7	SERPING1	serpin family G member 1
A0A0C4DGN2	SHBG	sex hormone binding globulin
Q9HAT2	SIAE	sialic acid acetylesterase
F5GZS6	SLC3A2	solute carrier family 3 member 2
Q8TER0	SNED1	sushi, nidogen and EGF like domains 1
H7BYH4	SOD1	superoxide dismutase 1
P08294	SOD3	superoxide dismutase 3
P09486	SPARC	secreted protein acidic and cysteine rich
Q14515	SPARCL1	SPARC like 1
P10451	SPP1	secreted phosphoprotein 1
Q13103	SPP2	secreted phosphoprotein 2
P10124	SRGN	serglycin
Q9Y5M8	SRPRB	SRP receptor subunit beta
A1L4H1	SSC5D	scavenger receptor cysteine rich family member with 5 domains
P40763	STAT3	signal transducer and activator of transcription 3
H0YA59	STOX2	storkhead box 2
P37802	TAGLN2	transgelin 2
P20061	TCN1	transcobalamin 1
P02787	TF	transferrin
Q07654	TFF3	trefoil factor 3
G3V0E5	TFRC	transferrin receptor
Q15582	TGFBI	transforming growth factor beta induced
P07996	THBS1	thrombospondin 1
E7ES19	THBS4	thrombospondin 4
P35590	TIE1	tyrosine kinase with immunoglobulin like and EGF like domains 1
P01033	TIMP1	TIMP metallopeptidase inhibitor 1
B4DFW2	TIMP2	TIMP metallopeptidase inhibitor 2
Q9Y490	TLN1	talin 1
J3QSU6	TNC	tenascin C
P20333	TNFRSF1B	TNF receptor superfamily member 1B
P70196	TRAF6	TNF receptor associated factor 6
Q86YW5	TREML1	triggering receptor expressed on myeloid cells like 1
P19075	TSPAN8	tetraspanin 8
A0A0A0MRA3	TTN	titin
A0A087WV45	TTR	transthyretin
F5H5D3	TUBA1C	tubulin alpha 1c
P07437	TUBB	tubulin beta class I
Q8NBS9	TXNDC5	thioredoxin domain containing 5
B4DV12	UBB	ubiquitin B
O75795	UGT2B17	UDP glucuronosyltransferase family 2 member B17
P07911	UMOD	uromodulin
P31930	UQCRC1	ubiquinol-cytochrome c reductase core protein 1
Q6EMK4	VASN	vasorin
P19320	VCAM1	vascular cell adhesion molecule 1
P18206	VCL	vinculin
B0YJC4	VIM	vimentin
O95497	VNN1	vanin 1
P04004	VTN	vitronectin
P04275	VWF	von Willebrand factor
P04275	VWF	von Willebrand factor
P62258	YWHAE	tyrosine 3-monooxygenase/tryptophan 5-monooxygenase activation protein epsilon
E5RIR4	YWHAZ	tyrosine 3-monooxygenase/tryptophan 5-monooxygenase activation protein zeta
A0A0C4DGN4	ZG16B	zymogen granule protein 16B
H0Y2Y8	ZYX	zyxin
