# Supplementary material for: A systematic review of omics discovery studies to identify pertinent metabolic pathways for locally advanced rectal cancer in response to neoadjuvant chemoradiotherapy
Source: Metabolomics. 2025 Aug 21;21(5):124. doi: 10.1007/s11306-025-02319-y (PMC12370562; doi:10.1007/s11306-025-02319-y)
Supplement: Supplementary file 2 — Supplementary Material 2 [file 11306_2025_2319_MOESM2_ESM.csv]

Pathway	Total	Expected	Hits	Raw p	#NAME?	Holm adjust	FDR	Impact
Glycine, serine and threonine metabolism	33	0.4353	4	0.00071534	3.1455	0.057228	0.057228	0.2208
One carbon pool by folate	26	0.34296	3	0.0042347	2.3732	0.33454	0.16939	0.2117
Pyrimidine metabolism	39	0.51445	3	0.013326	1.8753	1	0.35537	0.06051
Histidine metabolism	16	0.21106	2	0.017798	1.7496	1	0.35595	0.22131
Pantothenate and CoA biosynthesis	20	0.26382	2	0.0273	1.5638	1	0.39914	0
beta-Alanine metabolism	21	0.27701	2	0.029935	1.5238	1	0.39914	0
Alanine, aspartate and glutamate metabolism	28	0.36935	2	0.050986	1.2926	1	0.54553	0.11378
Porphyrin metabolism	31	0.40892	2	0.061257	1.2128	1	0.54553	0.12733
Purine metabolism	70	0.92337	3	0.061373	1.212	1	0.54553	0.01868
Nitrogen metabolism	6	0.079146	1	0.076698	1.1152	1	0.61358	0
Valine, leucine and isoleucine biosynthesis	8	0.10553	1	0.10099	0.9957	1	0.7345	0
Vitamin B6 metabolism	9	0.11872	1	0.11291	0.94726	1	0.74611	0
Primary bile acid biosynthesis	46	0.60678	2	0.12124	0.91634	1	0.74611	0.00805
Arginine biosynthesis	14	0.18467	1	0.17028	0.76883	1	0.97305	0
Glycerolipid metabolism	16	0.21106	1	0.19223	0.71619	1	1	0.04361
Selenocompound metabolism	20	0.26382	1	0.23447	0.62992	1	1	0
Pyruvate metabolism	23	0.30339	1	0.26476	0.57715	1	1	0.0283
Lysine degradation	30	0.39573	1	0.33106	0.48009	1	1	0
Glyoxylate and dicarboxylate metabolism	32	0.42211	1	0.34893	0.45726	1	1	0
Glycerophospholipid metabolism	36	0.47487	1	0.38332	0.41644	1	1	0.08048
Valine, leucine and isoleucine degradation	40	0.52764	1	0.41597	0.38093	1	1	0.01084
Fatty acid biosynthesis	47	0.61997	1	0.46919	0.32865	1	1	0
