# Supplementary material for: A systematic review of omics discovery studies to identify pertinent metabolic pathways for locally advanced rectal cancer in response to neoadjuvant chemoradiotherapy
Source: Metabolomics. 2025 Aug 21;21(5):124. doi: 10.1007/s11306-025-02319-y (PMC12370562; doi:10.1007/s11306-025-02319-y)
Supplement: Supplementary file 3 — Supplementary Material 3 [file 11306_2025_2319_MOESM3_ESM.xls]

## Sheet: Sheet0
Canonical Pathways	-log(p-value)	Ratio	Molecules
Glycolysis I	6.1	0.292	ALDOA,ALDOB,ENO1,GAPDH,GAPDHS,PGK1,PKM
Gluconeogenesis I	4.76	0.24	ALDOA,ALDOB,ENO1,GAPDH,GAPDHS,PGK1
Superoxide Radicals Degradation	3.21	0.375	CAT,SOD1,SOD3
Glutathione Redox Reactions I	2.84	0.182	CP,GPX3,GSR,PRDX6
Pentose Phosphate Pathway (Oxidative Branch)	2.51	0.5	G6PD,H6PD
Phenylethylamine Degradation I	2.51	0.5	ALDH3A2,AOC3
Pyruvate Fermentation to Lactate	2.3	0.4	LDHA,LDHB
Glutathione Redox Reactions II	2.3	0.4	GSR,PDIA3
Putrescine Degradation III	2.19	0.176	ALDH1A1,ALDH3A2,MAOA
Tryptophan Degradation X (Mammalian, via Tryptamine)	2.05	0.158	ALDH1A1,ALDH3A2,MAOA
Ethanol Degradation IV	1.99	0.15	ALDH1A1,ALDH3A2,CAT
Sucrose Degradation V (Mammalian)	1.87	0.25	ALDOA,ALDOB
Serotonin Degradation	1.83	0.0794	ALDH1A1,ALDH3A2,B4GAT1,MAOA,UGT2B17
Dopamine Degradation	1.77	0.125	ALDH1A1,ALDH3A2,MAOA
Prostanoid Biosynthesis	1.68	0.2	PTGDS,PTGES3
Pentose Phosphate Pathway	1.68	0.2	G6PD,H6PD
Melatonin Degradation III	1.64	1	MPO
Glutamate Removal from Folates	1.64	1	GGH
Noradrenaline and Adrenaline Degradation	1.55	0.103	ALDH1A1,ALDH3A2,MAOA
γ-glutamyl Cycle	1.53	0.167	ANPEP,GSS
Histamine Degradation	1.46	0.154	ALDH1A1,ALDH3A2
Leukotriene Biosynthesis	1.4	0.143	DPEP2,LTA4H
Phenylalanine Degradation IV (Mammalian, via Side Chain)	1.4	0.143	ALDH3A2,MAOA
Glutaryl-CoA Degradation	1.29	0.125	CA1,HADH
Fatty Acid α-oxidation	1.29	0.125	ALDH1A1,ALDH3A2
Phospholipases	1.23	0.0625	GPLD1,LCAT,PDIA3,PRDX6
Superpathway of Melatonin Degradation	1.19	0.0606	B4GAT1,MAOA,MPO,UGT2B17
NADH Repair	1.17	0.333	GAPDH
Glutathione Biosynthesis	1.17	0.333	GSS
Fatty Acid β-oxidation III (Unsaturated, Odd Number)	1.17	0.333	ECI1
Heme Degradation	1.05	0.25	BLVRB
Catecholamine Biosynthesis	1.05	0.25	DBH
Melatonin Degradation II	1.05	0.25	MAOA
Rapoport-Luebering Glycolytic Shunt	1.05	0.25	MINPP1
Tryptophan Degradation III (Eukaryotic)	1.01	0.087	CA1,HADH
Citrulline-Nitric Oxide Cycle	0.96	0.2	ASS1
Tyrosine Degradation I	0.96	0.2	FAH
Glutathione-mediated Detoxification	0.897	0.0741	ANPEP,GGH
Arginine Biosynthesis IV	0.886	0.167	ASS1
Creatine-phosphate Biosynthesis	0.886	0.167	CKM
Ethanol Degradation II	0.871	0.0714	ALDH1A1,ALDH3A2
Urea Cycle	0.824	0.143	ASS1
Adenine and Adenosine Salvage III	0.824	0.143	ADA2
Purine Ribonucleosides Degradation to Ribose-1-phosphate	0.824	0.143	ADA2
Ceramide Degradation	0.824	0.143	ASAH1
Oxidative Ethanol Degradation III	0.778	0.0625	ALDH1A1,ALDH3A2
Fatty Acid β-oxidation I	0.778	0.0625	ECI1,HADH
Sphingosine and Sphingosine-1-phosphate Metabolism	0.725	0.111	ASAH1
Thyroid Hormone Metabolism II (via Conjugation and/or Degradation)	0.648	0.0513	B4GAT1,UGT2B17
Choline Biosynthesis III	0.557	0.0714	GPLD1
Superpathway of Citrulline Metabolism	0.508	0.0625	ASS1
Adenosine Nucleotides Degradation II	0.508	0.0625	ADA2
D-myo-inositol (1,3,4)-trisphosphate Biosynthesis	0.487	0.0588	MINPP1
Purine Nucleotides Degradation II (Aerobic)	0.448	0.0526	ADA2
Nicotine Degradation III	0.433	0.0357	B4GAT1,UGT2B17
Superpathway of D-myo-inositol (1,4,5)-trisphosphate Metabolism	0.398	0.0455	MINPP1
Melatonin Degradation I	0.387	0.0328	B4GAT1,UGT2B17
Nicotine Degradation II	0.387	0.0328	B4GAT1,UGT2B17
Retinoate Biosynthesis I	0.271	0.0303	ALDH1A1
Triacylglycerol Degradation	0.205	0.0238	PRDX6
Heparan Sulfate Biosynthesis	0	0.0143	PRDX6
Heparan Sulfate Biosynthesis (Late Stages)	0	0.0159	PRDX6
D-myo-inositol-5-phosphate Metabolism	0	0.00985	MINPP1,PTPRG
D-myo-inositol (1,4,5,6)-Tetrakisphosphate Biosynthesis	0	0.0106	MINPP1,PTPRG
Superpathway of Inositol Phosphate Compounds	0	0.00833	MINPP1,PTPRG
D-myo-inositol (3,4,5,6)-tetrakisphosphate Biosynthesis	0	0.0106	MINPP1,PTPRG
3-phosphoinositide Degradation	0	0.0101	MINPP1,PTPRG
3-phosphoinositide Biosynthesis	0	0.00935	MINPP1,PTPRG
Oxidative Phosphorylation	0	0.0189	ATP5F1B,UQCRC1
