# Supplementary material for: A systematic review of omics discovery studies to identify pertinent metabolic pathways for locally advanced rectal cancer in response to neoadjuvant chemoradiotherapy
Source: Metabolomics. 2025 Aug 21;21(5):124. doi: 10.1007/s11306-025-02319-y (PMC12370562; doi:10.1007/s11306-025-02319-y)
Supplement: Supplementary file 4 — Supplementary Material 4 [file 11306_2025_2319_MOESM4_ESM.csv]

Pathway	Total	Expected	Hits	Raw p	-log10p	Holm adjust	FDR	Impact
Glycolysis or Gluconeogenesis	60	1.785	11	8.18E-07	6.0873	6.62E-05	6.62E-05	0.50847
Glutathione metabolism	57	1.6958	7	0.0012467	2.9042	0.099738	0.050493	0.375
Histidine metabolism	32	0.952	5	0.0021896	2.6596	0.17298	0.059119	0.3871
Porphyrin metabolism	55	1.6363	6	0.0051618	2.2872	0.40262	0.10453	0.35185
beta-Alanine metabolism	44	1.309	5	0.0089451	2.0484	0.68877	0.14491	0.30233
Pyruvate metabolism	48	1.428	5	0.012862	1.8907	0.97749	0.1662	0.29787
Glycine, serine and threonine metabolism	68	2.023	6	0.014363	1.8427	1	0.1662	0.22388
Pantothenate and CoA biosynthesis	36	1.071	4	0.020706	1.6839	1	0.20965	0.22857
Nitrogen metabolism	10	0.2975	2	0.033673	1.4727	1	0.30305	0.33333
Ascorbate and aldarate metabolism	17	0.50575	2	0.089077	1.0502	1	0.72152	0.625
Phenylalanine metabolism	18	0.5355	2	0.098341	1.0073	1	0.72415	0.47059
Arginine and proline metabolism	74	2.2015	4	0.17606	0.75433	1	1	0.13699
Pentose phosphate pathway	49	1.4578	3	0.17715	0.75166	1	1	0.16667
Arginine biosynthesis	28	0.833	2	0.20176	0.69517	1	1	0.22222
Riboflavin metabolism	9	0.26775	1	0.23834	0.62281	1	1	0.25
Tryptophan metabolism	84	2.499	4	0.23858	0.62236	1	1	0.19277
Lysine degradation	57	1.6958	3	0.23937	0.62092	1	1	0.125
Tyrosine metabolism	88	2.618	4	0.26498	0.57679	1	1	0.26437
Glycerolipid metabolism	34	1.0115	2	0.26846	0.57112	1	1	0.18182
Alanine, aspartate and glutamate metabolism	61	1.8148	3	0.27182	0.56572	1	1	0.16667
Various types of N-glycan biosynthesis	36	1.071	2	0.29082	0.53638	1	1	0.51429
Valine, leucine and isoleucine biosynthesis	12	0.357	1	0.30457	0.51631	1	1	0.090909
Fructose and mannose metabolism	40	1.19	2	0.33525	0.47463	1	1	0.25641
Cysteine and methionine metabolism	72	2.142	3	0.36269	0.44046	1	1	0.056338
One carbon pool by folate	72	2.142	3	0.36269	0.44046	1	1	0.22535
Aminoacyl-tRNA biosynthesis	74	2.2015	3	0.37918	0.42116	1	1	0.041096
Propanoate metabolism	46	1.3685	2	0.40028	0.39764	1	1	0.088889
Retinol metabolism	47	1.3983	2	0.41085	0.38631	1	1	0.13043
Vitamin B6 metabolism	21	0.62475	1	0.47102	0.32696	1	1	0.05
Biotin metabolism	21	0.62475	1	0.47102	0.32696	1	1	0.15
Valine, leucine and isoleucine degradation	87	2.5883	3	0.48336	0.31573	1	1	0.093023
Glyoxylate and dicarboxylate metabolism	56	1.666	2	0.50158	0.29966	1	1	0.054545
Arachidonic acid metabolism	95	2.8263	3	0.54342	0.26487	1	1	0.06383
Mucin type O-glycan biosynthesis	27	0.80325	1	0.55946	0.25223	1	1	0.11538
Butanoate metabolism	29	0.86275	1	0.58556	0.23243	1	1	0.14286
Fatty acid degradation	102	3.0345	3	0.59263	0.22722	1	1	0.35644
Mannose type O-glycan biosynthesis	30	0.8925	1	0.59803	0.22328	1	1	0.068966
Pyrimidine metabolism	103	3.0643	3	0.59938	0.2223	1	1	0.12745
Drug metabolism - other enzymes	70	2.0825	2	0.62401	0.20481	1	1	0.043478
Pentose and glucuronate interconversions	34	1.0115	1	0.64433	0.19089	1	1	0.12121
Selenocompound metabolism	35	1.0413	1	0.65505	0.18372	1	1	0.029412
Terpenoid backbone biosynthesis	36	1.071	1	0.66546	0.17688	1	1	0.11429
N-Glycan biosynthesis	81	2.4098	2	0.7032	0.15292	1	1	0.05
Ether lipid metabolism	40	1.19	1	0.70408	0.15238	1	1	0.051282
Citrate cycle (TCA cycle)	42	1.2495	1	0.7217	0.14164	1	1	0.19512
Starch and sucrose metabolism	43	1.2793	1	0.73012	0.13661	1	1	0.11905
Glycosaminoglycan degradation	44	1.309	1	0.73829	0.13177	1	1	0.13953
Glycerophospholipid metabolism	87	2.5883	2	0.74035	0.13056	1	1	0.11628
Purine metabolism	170	5.0575	4	0.75697	0.12092	1	1	0.094675
Primary bile acid biosynthesis	92	2.737	2	0.76826	0.11449	1	1	0.032967
Drug metabolism - cytochrome P450	98	2.9155	2	0.79832	0.097821	1	1	0.082474
Glycosylphosphatidylinositol (GPI)-anchor biosynthesis	57	1.6958	1	0.82469	0.083709	1	1	0.035714
Folate biosynthesis	61	1.8148	1	0.84509	0.073096	1	1	0.033333
Inositol phosphate metabolism	69	2.0528	1	0.87912	0.05595	1	1	0.029412
Fatty acid elongation	75	2.2313	1	0.8997	0.045904	1	1	0.21622
Sphingolipid metabolism	81	2.4098	1	0.91681	0.037721	1	1	0.075
Glycosphingolipid biosynthesis - lacto and neolacto series	127	3.7783	1	0.98048	0.0085609	1	1	0.031746
Fatty acid biosynthesis	129	3.8378	1	0.98168	0.0080279	1	1	0.015625
Metabolism of xenobiotics by cytochrome P450	145	4.3138	1	0.98902	0.0047964	1	1	0.027778
Steroid hormone biosynthesis	208	6.188	1	0.99858	0.00061575	1	1	0.077295
