# Supplementary material for: A systematic review of omics discovery studies to identify pertinent metabolic pathways for locally advanced rectal cancer in response to neoadjuvant chemoradiotherapy
Source: Metabolomics. 2025 Aug 21;21(5):124. doi: 10.1007/s11306-025-02319-y (PMC12370562; doi:10.1007/s11306-025-02319-y)
Supplement: Supplementary file 5 — Supplementary Material 5 [file 11306_2025_2319_MOESM5_ESM.xlsx]

## Sheet: Sheet2
Author	Year	Item
		1	2	3	4	5	6	7	8	9	10	11	12	13	14	15	16		Item
Jia	2018																		1. Were selection criteria clearly described?
Rodriguez-Tomas	2021																		2. Was the spectrum of patients representative of patients who will receive the test in practice?
Zhou	2022																		3. Was the type of sample fully described?
Lv	2022																		4. Were the procedures and timing of biological sample collection with respect to clinical factors described with enough detail?
Wang	2022																		4.1. Clinical and physiological factors
Rao	2021																		4.2. Diagnostic and treatment procedures.
Strybel	2022																		5. Were handling and pre-analytical procedures reported in sufficient detail and similar for the whole sample? And, if differences in procedures were reported, was their effect on the results assessed?
D’Angelo	2023																		6. Is the time period between the reference standard and the index test short enough to reasonably guarantee that the target condition did not change between the two tests?
Bowden	2018																		7. Is the reference standard likely to correctly classify the target condition?
Wang H	2022																		8. Did the whole sample or a random selection of the sample receive verification using a reference standard of diagnosis?
Supiot	2013																		9. Did patients receive the same reference standard regardless of the result of the index test?
Sanchez-Vinces	2023																		10. Was the execution of the index test described in sufficient detail to permit replication of the test?
																			11. Was the execution of the reference standard described in sufficient detail to permit its replication?
																			12. Were the index test results interpreted without knowledge of the results of the reference standard?
																			13. Were the reference standard results interpreted without knowledge of the results of the index test?
																			14. Were the same clinical data available when test results were interpreted as would be available when the test is used in practice?
																			15. Were uninterpretable/intermediate test results reported?
																			16. Is it likely that the presence of overfitting was avoided?
																				Yes
																				Unsure
																				No
